# Supplementary material for: Isolation of Subtype 3c, 3e and 3f-Like Hepatitis E Virus Strains Stably Replicating to High Viral Loads in an Optimized Cell Culture System
Source: Viruses. 2019 May 28;11(6):483. doi: 10.3390/v11060483 (PMC6632007; doi:10.3390/v11060483)
Supplement: Supplementary file 1 [file viruses-11-00483-s001.zip]

Archive with 5 entries (4 files):
- viruses-499710 final supplementary/
- viruses-499710 final supplementary/Table S1.pdf
- viruses-499710 final supplementary/Table S2.pdf
- viruses-499710 final supplementary/Table S3.pdf
- viruses-499710 final supplementary/Table S4.pdf
